# Supplementary material for: Circulating tumor DNA (ctDNA) trajectories predict survival in trifluridine/tipiracil‐treated metastatic colorectal cancer patients
Source: Mol Oncol. 2025 Jan 22;19(7):2120–32. doi: 10.1002/1878-0261.13755 (PMC12234374; doi:10.1002/1878-0261.13755)
Supplement: Supplementary file 1 — Fig. S1. Survival of the cohort. Fig. S2. Distribution of cfDNA concentration (ng·mL−1 plasma) based on the identified number of mutant molecules (hMM). Fig. S3. Number of mutations identified across time points. Fig. S4. Correlation of ctDNA levels assessed with various measures. Fig. S5. Correlation of ctDNA levels assessed with various measures. Fig. S6. Distribution of cfDNA concentration and ctDNA levels. Fig. S7. ctDNA levels stratified by best response. Fig. S8. Hazard ratios for all various ctDNA level thresholds. Fig. S9. Kaplan–Meier curves of OS calculated from the first blood sample. Fig. S10. Kaplan–Meier curves of OS calculated from the first blood sample. Fig. S11. Kaplan–Meier curves of OS calculated from the first follow‐up sample. Fig. S12. Kaplan–Meier curves of OS calculated from the first blood sample. Fig. S13. Kaplan–Meier curves of OS calculated from the first blood sample. Fig. S14. Kaplan–Meier curves of OS calculated from the first follow‐up sample. Table S1. Gene list and types of detectable alterations for the AVENIO Expanded Panel. Table S2. The sequencing coverage and quality statistics of the enriched data. Table S3. The sequencing coverage and quality statistics of the shallow whole genome sequencing. Table S4. Overview of detected mutations and various measures of tumor fractions. Table S5. Correlation of tumor levels as hVAF (highest variant allele frequency) and blood makers. Table S6. Univariate Cox regression model for OS based on ctDNA level (iTF) at FU1 and clinical variables. Table S7. Multivariate Cox regression model for OS, including ctDNA levels (iTF at FU1) and clinical variables. Table S8. Multivariate Cox regression model for OS, including ctDNA levels (iTF at FU1) and clinical variables. [file MOL2-19-2120-s001.zip]

Archive with 2 entries (2 files):
- Table S4.xlsx
- Unseld et al_ctDNA_FTD_TPIl_data supplement_revised_final.docx
