# Supplementary material for: Circulating tumor DNA (ctDNA) trajectories predict survival in trifluridine/tipiracil‐treated metastatic colorectal cancer patients
Source: Mol Oncol. 2025 Jan 22;19(7):2120–32. doi: 10.1002/1878-0261.13755 (PMC12234374; doi:10.1002/1878-0261.13755)
Supplement: Supplementary file 1 — Fig. S1. Survival of the cohort. Fig. S2. Distribution of cfDNA concentration (ng·mL−1 plasma) based on the identified number of mutant molecules (hMM). Fig. S3. Number of mutations identified across time points. Fig. S4. Correlation of ctDNA levels assessed with various measures. Fig. S5. Correlation of ctDNA levels assessed with various measures. Fig. S6. Distribution of cfDNA concentration and ctDNA levels. Fig. S7. ctDNA levels stratified by best response. Fig. S8. Hazard ratios for all various ctDNA level thresholds. Fig. S9. Kaplan–Meier curves of OS calculated from the first blood sample. Fig. S10. Kaplan–Meier curves of OS calculated from the first blood sample. Fig. S11. Kaplan–Meier curves of OS calculated from the first follow‐up sample. Fig. S12. Kaplan–Meier curves of OS calculated from the first blood sample. Fig. S13. Kaplan–Meier curves of OS calculated from the first blood sample. Fig. S14. Kaplan–Meier curves of OS calculated from the first follow‐up sample. Table S1. Gene list and types of detectable alterations for the AVENIO Expanded Panel. Table S2. The sequencing coverage and quality statistics of the enriched data. Table S3. The sequencing coverage and quality statistics of the shallow whole genome sequencing. Table S4. Overview of detected mutations and various measures of tumor fractions. Table S5. Correlation of tumor levels as hVAF (highest variant allele frequency) and blood makers. Table S6. Univariate Cox regression model for OS based on ctDNA level (iTF) at FU1 and clinical variables. Table S7. Multivariate Cox regression model for OS, including ctDNA levels (iTF at FU1) and clinical variables. Table S8. Multivariate Cox regression model for OS, including ctDNA levels (iTF at FU1) and clinical variables. [file MOL2-19-2120-s001.zip › Table S4.xlsx]

## Sheet: Table S4
Table S4. Overview of detected mutation and various measures of tumor fractions
Patient	Gene	Patient	Gene	Mutation	VAF (%)				No. of deteced mutation				BL			FU1			FU2			FU3
					BL	FU1	FU2	FU3	BL	FU1	FU2	FU3	hVAF	aVAF	iTF [%]	hVAF	aVAF	iTF [%]	hVAF	aVAF	iTF [%]	hVAF	aVAF	iTF [%]		Variant with highest BL VAF is highlighted in bold
2018-4	BRCA2	2018-4	BRCA2	ENST00000544455.5:c.3233T>C, p.Val1078Ala	0.59	2.2	4.08	5.36	5	4	5	6	6.91	1.744	16.29	7.75	2.595	11.65	17.27	4.588	25	29.63	6.40333	44.19		Variant listed in COSMIC
	EGFR	2018-4	EGFR	ENST00000275493.6: c.1394G>A, p.Gly465Glu	0.57	0.26	0.53	0.53																		Variant not listed in COSMIC
	FBXW7	2018-4	FBXW7	ENST00000281708.8: c.664C>T, p.Arg222*	0.34	0.17	0.58	0.82																		BL, baseline
	KRAS	2018-4	KRAS	ENST00000256078.8: c.35G>C, p.Gly12Ala	0.31	ND	ND	0.88																		FU 1-3, follow-ups
	TP53	2018-4	TP53	ENST00000269305.8: c.375+5G>C, Splice region	6.91	7.75	17.27	29.63																		VAF, variant allel frequency
	AR	2018-4	AR	ENST00000374690.7: c.1554T>C, p.Thr518Thr	ND	ND	0.48	1.2																		aVAF, average varaint allel frequency
2019-2	FBX7W	2019-2	FBX7W	ENST00000281708.8: c.622A>G, p.Thr208Ala	0.2	0.33	1.94		4	5	5		0.26	0.225	0	0.61	0.36	0	3.2	2.16	2.98					hVAF, average varaint allel frequency
	KRAS	2019-2	KRAS	ENST00000256078.8: c.351A>C, p.Lys117Asn	0.23	0.19	1.68																			iTF, ichorCNA tumorfraction
	TP53	2019-2	TP53	ENST00000269305.8: c.395A>G, p.Lys132Arg	0.26	0.61	3.13
	RET	2019-2	RET	ENST00000340058.5: c.2139G>A, p.Glu713Glu	ND	0.27	0.85
	APC	2019-2	APC	ENST00000257430.8: c.3956delC, p.Pro1319fs	0.21	0.4	3.2
2019-3	APC	2019-3	APC	ENST00000257430.8: c.904C>T, p.Arg302*	0.81	0.2	0.24	0.2	7	9	6	8	1.65	1.14429	4.98	4.32	1.16444	2.67	4.18	1.60833	4.06	4.14	1.23375	3.75
	APC	2019-3	APC	ENST00000257430.8: c.4348C>T, p.Arg1450*	1.56	0.4	0.38	0.5
	AR	2019-3	AR	ENST00000374690.7: c.1362G>C, p.Gly454Gly	ND	3.93	3.55	3.61
	AR	2019-3	AR	ENST00000374690.7: c.1365T>C, p.Gly455Gly	ND	4.32	4.18	4.14
	BCRA2	2019-3	BCRA2	ENST00000544455.5: c.4612T>A, p.Ser1538Thr	0.12	0.17	0.36	0.28
	KRAS	2019-3	KRAS	ENST00000256078.8: c.35G>A, p.Gly12Asp	1.58	0.26	ND	0.29
	PIK3CA	2019-3	PIK3CA	ENST00000263967.3: c.1633G>A, p.Glu545Lys	1.52	0.21	ND	0.28
	TERT	2019-3	TERT	ENST00000310581.9: c.-57A>C, 5 prime UTR variant	0.77	0.58	0.94	ND
	TP53	2019-3	TP53	ENST00000269305.8: c.373A>C, splice region	1.65	0.41	ND	0.57
2019-4	ALK	2019-4	ALK	ENST00000389048.7: c.c.3230A>C, p.Glu1077Ala	0.2	0.21	0.26	0.17	4	4	3	3	48.6	19.46	22.68	49.77	19.9825	22.1	63.78	39.62	34.15	69.17	44.9967	43.8
	KRAS	2019-4	KRAS	ENST00000256078.8: c.34G>T, p.Gly12Cys	48.6	49.77	63.78	69.17
	SMAD4	2019-4	SMAD4	ENST00000342988.7: c.865C>T, p.Gln289*	0.33	0.13	ND	ND
	TP53	2019-4	TP53	ENST00000269305.8: c.524G>A, p.Arg175His	28.71	29.82	54.82	65.65
2019-5	APC	2019-5	APC	ENST00000257430.8: c.3340C>T, p.Arg1114*	0.18	0.45			4	4			0.37	0.26	3.05	0.52	0.4175	0
	TP53	2019-5	TP53	ENST00000269305.8: c.586C>T, p.Arg196*	0.37	0.52
	TP53	2019-5	TP53	ENST00000269305.8: c.499C>T, p.Gln167*	0.24	0.36
	APC	2019-5	APC	ENST00000257430.8: c.3927_3931delAAAGA, p.Glu1309fs	0.25	0.34
2019-6									0	0					3.9			0.5955			0			0
2019-7	AKT1	2019-7	AKT1	ENST00000349310.7: c.238T>G, p.Trp80Gly	11.29	0.32	4.05	1.4	6	6	6	6	11.29	8.465	9.36	0.64	0.473333	0	4.05	2.78	3.035	1.4	0.835	0
	AKT1	2019-7	AKT1	ENST00000349310.7: c.118G>A, p.Glu40Lys	9.87	0.64	3.16	1.23
	KRAS	2019-7	KRAS	ENST00000256078.8: c.436G>A, p.Ala146Thr	10.87	0.55	3.74	0.64
	MTOR	2019-7	MTOR	ENST00000361445.8: c.5395G>A, p.Glu1799Lys	6.88	0.53	1.87	0.49
	SMAD4	2019-7	SMAD4	ENST00000342988.7: c.988G>C, p.Glu330Gln	3.96	0.28	1.01	0.46
	TSC1	2019-7	TSC1	ENST00000298552.7: c.479G>A, p.Arg160His	7.92	0.52	2.85	0.79
2019-8									0	0	0	0	0		0			3.51			0			0
2019-9	APC	2019-9	APC	ENST00000257430.8: c.1493G>C, p.Arg498Thr	0.26	0.51	0.12	1.11	7	10	10	9	18.1	11.31	7.77	22.34	10.173	8.89	56.46	19.732	19.4	58.96	23.7344	16.65
	CSF1R	2019-9	CSF1R	ENST00000286301.7: c.2057G>A, p.Ser686Asn	0.71	0.7	0.22	0.25
	ESR1	2019-9	ESR1	ENST00000440973.5: c.1188G>A, p.Met396Ile	ND	0.17	0.35	0.38
	KRAS	2019-9	KRAS	ENST00000256078.8: c.34G>T, p.Gly12Cys	17.3	22.23	36.5	40.12
	MLH1	2019-9	MLH1	ENST00000231790.6: c.1297G>C, p.Glu433Gln	ND	0.23	0.22	ND
	MLH1	2019-9	MLH1	ENST00000231790.6: c.1191C>G, p.Thr495Thr	ND	0.25	0.11	0.66
	PIK3CA	2019-9	PIK3CA	ENST00000263967.3: c.1624G>A, p.Glu542Lys	18.06	20.17	40.34	42.34
	PTCH1	2019-9	PTCH1	ENST00000331920.10: c.4141G>A, p.Val1381Met	11.86	15.21	28.55	28.16
	STK11	2019-9	STK11	ENST00000326873.11: c.427G>A, p.Val143Met	12.88	19.92	34.45	41.63
	TP53	2019-9	TP53	ENST00000269305.8: c.818G>A, p.Arg273His	18.1	22.34	56.46	58.96
2019-10	APC	2019-10	APC	ENST00000257430.8: c.2626C>T, p.Arg876*	6.47	1.78	2.01	2.15	3	3	3	3	8.9	7.21	7.8	1.8	1.78667	4.439	2.81	2.28	4.45	2.47	2.21667	4.76
	KRAS	2019-10	KRAS	ENST00000256078.8: c.35G>A, p.Gly12Asp	6.26	1.8	2.81	2.47
	TP53	2019-10	TP53	ENST00000269305.8: c.527G>A, p.Cys176Tyr	8.9	1.78	2.02	2.03
2019-11	KRAS	2019-11	KRAS	ENST00000256078.8: c.35G>A, p.Gly12Asp	3	ND	0.1		4	0	4		3	2.5825	2.7	0	0	0	0.25	0.17	0
	MSH2	2019-11	MSH2	ENST00000233146.6: c.2791A>G, p.Lys931Glu	2.24	ND	0.19
	PIK3CA	2019-11	PIK3CA	ENST00000263967.3: c.1633G>A, p.Glu545Lys	2.31	ND	0.14
	SMAD4	2019-11	SMAD4	ENST00000342988.7: c.1156G>A, p.Gly386Ser	2.78	ND	0.25
2019-12	AR	2019-12	AR	ENST00000374690.7: c.1359T>G, p.Gly453Gly	0.54	0.11	0.28		5	6	6		51.09	23.31	34.42	59.45	21.6917	37.34	45.81	17.7083	27.5
	BRAF	2019-12	BRAF	ENST00000288602.10: c.1203C>T, p.Thr401Thr	ND	0.27	0.6
	KIT	2019-12	KIT	ENST00000288135.5: c.1346+2T>G, splice donor variant, IV	32.13	29.56	28.08
	KRAS	2019-12	KRAS	ENST00000256078.8: c.35G>A, p.Gly12Asp	31.53	39.14	28.96
	TP53	2019-12	TP53	ENST00000269305.8: c.856G>A, p.Glu286Lys	51.09	59.45	45.81
	TP53	2019-12	TP53	ENST00000269305.8: c.527G>A, p.Cys176Tyr	1.26	1.62	2.52
2019-13	GATA3	2019-13	MAP2K1	ENST00000379328.7: c.882G>T, p.Met294Ile	0.2	ND	0.31		1	0	1		0.2	0.2	4.15	0	0	4.109	0.31	0.31	4.58
2019-15	APC	2019-15	APC	ENST00000257430.8: c.3991A>T, p.Arg1331*	2.44	2.34			5	5			2.44	1.318	2.34	2.34	1.592	2.46
	CTNNB1	2019-15	CTNNB1	ENST00000349496.9: c.486C>G, p.Asp162Glu	1.41	2.15
	KRAS	2019-15	KRAS	ENST00000256078.8: c.35G>A, p.Gly12Asp	1.16	1.08
	MET	2019-15	MET	ENST00000318493.10: c.4141G>A, p.Ala1381Thr	0.25	1.31
	SMAD4	2019-15	SMAD4	ENST00000342988.7: c.1487G>A, p.Arg496His	1.33	1.08
2019-16	APC	2019-16	APC	ENST00000257430.8: c.4199C>A, p.Ser1400*	34.97	77.16	77.91	74.31	3	4	4	4	34.97	27.4867	26.62	77.16	46.6125	31.42	77.91	48.7575	32.38	74.31	45.295	43.18
	BRCA2	2019-16	BRCA2	ENST00000544455.5: c.3572A>C, p.Lys1191Thr	ND	0.12	0.11	0.21
	KRAS	2019-16	KRAS	ENST00000256078.8: c.38G>A, p.Gly13Asp	19.04	39.14	43.78	40.25
	TP53	2019-16	TP53	ENST00000269305.8: c.586C>T, p.Arg196*	28.45	70.03	73.23	66.41
2019-17	APC	2019-17	APC	ENST00000257430.8: c.4216C>T, p.Gln1406*	35.26	38.77	8.41	15.48	6	7	7	7	35.26	11.4967	25.86	38.77	10.5671	24.54	8.41	3.47429	6.58	15.48	5.34429	11.78
	AR	2019-17	AR	ENST00000374690.7: c.1362G>C, p.Gly454Gly	2.34	2.11	3.25	2.84
	AR	2019-17	AR	ENST00000374690.7: c.1365T>C, p.Gly455Gly	3.36	3.2	4.3	4.06
	ESR1	2019-17	ESR1	ENST00000456483.3: c.377A>G, p.Gln126Arg	3.09	1.08	0.85	1.44
	KRAS	2019-17	KRAS	ENST00000256078.8: c.35G>T, p.Gly12Val	24.74	28.4	6.92	13.11
	MLH1	2019-17	MLH1	ENST00000231790.6: c.976G>T, p.Val326Leu	0.19	0.18	0.32	0.23
	RB1	2019-17	RB1	ENST00000267163.4: c.2248G>A, p.Asp750Asn	ND	0.23	0.27	0.25
2019-18	APC	2019-18	APC	ENST00000257430.8: c.4348C>T, p.Arg1450*	19.91	28.16	20.62	29.65	5	5	5	5	19.91	15.516	21.62	32.64	22.104	31.07	20.62	15.162	11.83	31.35	23.776	14.59
	CD274	2019-18	CD274	ENST00000381577.3: c.519A>C, p.Gln173His	11.31	17.51	12.12	18.76
	FBXW7	2019-18	FBXW7	ENST00000281708.8: c.1393C>T, p.Arg465Cys	8.44	9.04	8.65	13.57
	KRAS	2019-18	KRAS	ENST00000256078.8: c.35G>A, p.Gly12Asp	18.28	23.17	15.45	25.55
	TP53	2019-18	TP53	ENST00000269305.8: c.473G>A, p.Arg158His	19.64	32.64	18.97	31.35
2019-19	APC	2019-19	APC	ENST00000257430.8: c.2805C>A, p.Tyr935*	0.65	0.11	0.2	1.16	3	3	3	3	0.65	0.51	0	0.19	0.143333	0	0.35	0.276667	0	1.16	0.72	3.6
	APC	2019-19	APC	ENST00000257430.8: c.4330C>T, p.Gln1444*	0.35	ND	ND	0.34
	KRAS	2019-19	KRAS	ENST00000256078.8: c.35G>A, p.Gly12Asp	0.53	0.13	0.28	0.66
	TP53	2019-19	TP53	ENST00000269305.8: c.818G>T, p.Arg273Leu	ND	0.19	0.35	ND
2019-20	ALK	2019-20	ALK	ENST00000389048.7: c.2198C>A, p.Thr733Asn	0.23	ND	ND	1.53	11	2	8	9	0.58	0.313636	3.13	0.73	0.435	0	0.83	0.47125	3.24	3.59	1.68778	5.99
	APC	2019-20	APC	ENST00000257430.8: c.847C>T, p.Arg283*	0.41	ND	0.83	2.21
	APC	2019-20	APC	ENST00000257430.8: c.4285C>T, p.Gln1429*	0.24	ND	0.12	1.01
	EGFR	2019-20	EGFR	ENST00000275493.6: c.1994G>A, p.Gly665Asp	0.58	0.73	0.41	ND
	ESR1	2019-20	ESR1	ENST00000440973.5: c.590A>G, p.Tyr197Cys	0.38	ND	ND	1.69
	FLT1	2019-20	FLT1	ENST00000282397.8: c.1144C>G, p.Arg382Gly	0.28	0.14	0.37	0.45
	KRAS	2019-20	KRAS	ENST00000256078.8: c.34G>T, p.Gly12Cys	0.12	ND	0.49	1.92
	MAP2K1	2019-20	MAP2K1	ENST00000307102.9: c.396G>A, p.Ala132Ala	0.35	ND	ND	1.52
	ROS1	2019-20	ROS1	ENST00000368508.7: c.6156C>A, p.Thr2052Thr	0.25	ND	0.45	1.27
	TP53	2019-20	TP53	ENST00000269305.8: c.743G>A, p.Arg248Gln	0.48	ND	0.82	3.59
	TSC1	2019-20	TSC1	ENST00000298552.7: c.2215C>G, p.Gln739Glu	0.13	ND	0.28	ND
2019-21	APC	2019-21	APC	ENST00000257430.8: c.1959-1G>A, SAV, IV	33.95	21.61			15	15			36.28	5.55	33.76	24.08	3.62	23.21
	AR	2019-21	AR	ENST00000374690.7: c.470A>C, p.Asp157Ala	0.47	1.1
	BRCA2	2019-21	BRCA2	ENST00000544455.5: c.8136T>A, p.Asp2712Glu	0.7	0.12
	CCND3	2019-21	CCND3	ENST00000372991.8: c.211C>T, p.Gln71*	0.72	0.45
	GNA11	2019-21	DDR2	ENST00000078429.8: c.797A>T, p.Asn266Ile	2.64	0.94
	KRAS	2019-21	GNA11	ENST00000256078.8: c.183A>C, p.Gln61His	0.57	0.43
	KRAS	2019-21	KRAS	ENST00000256078.8: c.38G>A, p.Gly13Asp	0.42	0.53
	KRAS	2019-21	KRAS	ENST00000256078.8: c.35G>C, p.Gly12Ala	0.23	1.07
	KRAS	2019-21	KRAS	ENST00000256078.8: c.34G>A, p.Gly12Ser	0.46	0.31
	MAP2K1	2019-21	MAP2K1	ENST00000307102.9: c.157T>C, p.Phe53Leu	0.48	0.17
	NRAS	2019-21	NRAS	ENST00000369535.4: c.182A>G, p.Gln61Arg	0.63	0.34
	NRAS	2019-21	NRAS	ENST00000369535.4: c.35G>C, p.Gly12Ala	1.17	1.73
	PIK3R1	2019-21	PIK3R1	ENST00000521381.5: c.923C>T, p.Pro308Leu	3.38	0.9
	RB1	2019-21	RB1	ENST00000267163.4: c.1727C>G, p.Ser576*	1.15	0.52
	TP53	2019-21	TP53	ENST00000269305.8: c.993+1G>A, SDV, IV	36.28	24.08
2019-22	MET	2019-22	MET	ENST00000318493.10: c.3086A>G, p.Gln1029Arg	0.15	0.26	0.3	ND	2	2	2	1	0.34	0.245	0	0.33	0.295	0	0.43	0.365	0	0.42	0.42	0
	PDGFRA	2019-22	PDGFRA	ENST00000257290.9: c.1826A>T, p.Glu609Val	0.34	0.33	0.43	0.42
2020-1	BRCA1	2020-1	BRCA1	ENST00000471181.6: c.2858G>A, p.Cys953Tyr	0.24	0.21	ND	ND	7	7	6	6	30.1	16.4343	35.44	35.95	17.0686	27.71	6.7	3.49333	5.58	14.5	7.65667	11.81
	CTNNB1	2020-1	CTNNB1	ENST00000349496.9: c.485A>C, p.Asp162Ala	15.85	18.08	3.57	10.81
	NRAS	2020-1	NRAS	ENST00000369535.4: c.182A>T, p.Gln61Leu	11.23	5.08	0.84	0.65
	PIK3R1	2020-1	PIK3R1	ENST00000521381.5: c.1042C>T, p.Arg348*	27.1	20.46	3.26	4.01
	TP53	2020-1	TP53	ENST00000269305.8: c.747G>C, p.Arg249Ser	16.85	25	4.69	10.59
	TP53	2020-1	TP53	ENST00000269305.8: c.473G>A, p.Arg158His	13.67	14.7	1.9	5.38
	APC	2020-1	APC	ENST00000257430.8: c.3927_3931delAAAGA, p.Glu1309fs	30.1	35.95	6.7	14.5
2020-2	ALK	2020-2	ALK	ENST00000389048.7: c.2704G>A, p.Gly902Arg	0.14	ND	0.21	ND	4	4	7	5	0.3	0.1975	0	0.29	0.1975	0	3.34	1.07857	0	3.47	2.144	3.45
	APC	2020-2	APC	ENST00000257430.8: c.4012C>T, p.Gln1338*	0.09	0.16	3.34	3.47
	DDR2	2020-2	DDR2	ENST00000367922.7: c.1346G>T, p.Ser449Ile	0.3	0.29	0.57	ND
	JAK2	2020-2	JAK2	ENST00000381652.3: c.1822C>A, p.His608Asn	ND	ND	0.38	3.47
	KEAP1	2020-2	KEAP1	ENST00000393623.6: c.1850T>C, p.Ile617Thr	0.26	0.23	0.26	0.31
	KRAS	2020-2	KRAS	ENST00000256078.8: c.35G>A, p.Gly12Asp	ND	0.11	1.93	2.08
	MET	2020-2	MET	ENST00000318493.10: c.427C>T, p.Arg143*	ND	ND	0.86	1.39
2020-3	APC	2020-3	APC	ENST00000257430.8: c.2635C>T, p.Gln879*	8.34	6.27	12.57	18.22	4	4	5	5	14.26	10.57	11.73	10.87	8.22	12.88	23.01	14.334	25.53	28.69	18.508	8.56
	DDR2	2020-3	DDR2	ENST00000367922.7: c.131G>A, p.Arg434Gln	ND	ND	0.39	0.73
	KRAS	2020-3	KRAS	ENST00000256078.8: c.35G>A, p.Gly12Asp	11.52	7.54	20.2	25.37
	TP53	2020-3	TP53	ENST00000269305.8: c.451C>T, p.Pro151Ser	14.26	10.87	23.01	28.69
	APC	2020-3	APC	ENST00000257430.8: c.4233delT, p.Ser1411fs	8.16	8.2	15.5	19.53
2020-4	APC	2020-4	APC	ENST00000257430.8: c.4011G>C, p.Leu1337Leu	35.31	39.09	52.65	71.23	8	8	9	9	35.31	20.21	20.98	39.09	22.6762	24.09	52.65	26.6078	33.28	71.23	36.6078	26.62
	APC	2020-4	APC	ENST00000257430.8: c.4012C>T, p.Gln1338*	34.98	38.75	52.52	71.19
	CCND2	2020-4	CCND2	ENST00000261254.7: c.682C>T, p.Leu228Leu	0.62	0.67	0.51	0.43
	CTNNB1	2020-4	CTNNB1	ENST00000349496.9: c.999C>T, p.Tyr333Tyr	ND	ND	0.25	0.22
	EGFR	2020-4	EGFR	ENST00000275493.6: c.970C>T, p.Arg324Cys	0.3	0.81	0.42	0.23
	KRAS	2020-4	KRAS	ENST00000256078.8: c.35G>C, p.Gly12Ala	32.23	36.71	44.67	57.56
	ROS1	2020-4	ROS1	ENST00000368508.7: c.6047G>A, p.Cys2016Tyr	1.3	1.41	1.17	0.38
	SMAD4	2020-4	SMAD4	ENST00000342988.7: c.1093G>C, p.Gly365Arg	27.92	32	44.07	63.26
	TP53	2020-4	TP53	ENST00000269305.8: c.581T>G, p.Leu194Arg	29.02	31.97	43.21	64.97
2020-5	BRCA1	2020-5	BRCA1	ENST00000471181.6: c.5171A>G, p.Tyr1724Cys	12.28	0.84	0.54	0.5	5	5	5	5	22.08	12.234	7.87	24.42	7.704	3.678	16.96	6.016	3.35	14.73	4.946	1.77
	JAK2	2020-5	JAK2	ENST00000381652.3: c.1849G>T, p.Val617Phe	22.08	24.42	16.96	14.73
	PMS2	2020-5	PMS2	ENST00000265849.11: c.1642G>A, p.Asp548Asn	9.31	0.62	0.58	1.29
	TP53	2020-5	TP53	ENST00000269305.8: c.659A>G, p.Tyr220Cys	9.23	11.96	10.84	7.62
	TP53	2020-5	TP53	ENST00000269305.8: c.637C>T, p.Arg213*	8.27	0.68	1.16	0.59
2020-6	KRAS	2020-6	KRAS	ENST00000256078.8: c.35G>A, p.Gly12Asp	8.96	15.27	21.69		2	2	2		8.96	8.3	2.76	15.27	14.765	7.4	22.78	22.235	11.41
	TP53	2020-6	TP53	ENST00000269305.8: c.797G>T, p.Gly266Val	7.64	14.26	22.78
2020-7															0			0.82			0
2020-8	APC	2020-8	APC	ENST00000257430.8: c.4784C>T, p.Ala1595Val	43.07	32.22	42.66		14	13	12		43.07	12.3336	15.53	54.07	16.2162	23.16	42.66	14.4333	12.99
	AR	2020-8	AR	ENST00000374690.7: c.1283C>G, p.Ser428*	1.84	5.9	2.02
	BRCA2	2020-8	BRCA2	ENST00000544455.5: c.995T>A, p.Ile332Asn	0.35	0.15	ND
	BRCA2	2020-8	BRCA2	ENST00000544455.5: c.5781A>C, p.Glu1927Asp	5.04	11.52	6.01
	CTNNB1	2020-8	CTNNB1	ENST00000349496.9: c.2138-1G>C, p. SAV, IV	0.15	0.16	ND
	ESR1	2020-8	ESR1	ENST00000456483.3: c.426C>T, p.Arg142Arg	2.34	7.06	1.73
	FLT1	2020-8	FLT1	ENST00000282397.8: c.2254T>C, p.Ser752Pro	0.22	ND	0.39
	FLT4	2020-8	FLT4	ENST00000261937.10: c.3148G>A, p.Val1050Met	12.59	29.92	13.49
	MAP2K1	2020-8	MTOR	ENST00000307102.9: c.509G>A, p.Ser170Asn	36.38	18.68	33.59
	MET	2020-8	MET	ENST00000318493.10: c.4141G>A, p.Ala1381Thr	35.75	19.08	35
	MLH1	2020-8	MLH1	ENST00000231790.6: c.675T>G, p.Ser225Arg	2.21	5.69	1.86
	RET	2020-8	RET	ENST00000340058.5: c.1386G>A, p.Ser462Ser	9.5	19.59	10.25
	SMO	2020-8	SMO	ENST00000249373.7: c.1108G>C, p.Val370Leu	2.19	6.77	2.13
	TP53	2020-8	MTOR	ENST00000269305.8: c.737T>G, p.Met246Arg	21.04	54.07	24.07
2020-9	ALK	2020-9	ALK	ENST00000389048.7: c.1813G>C, p.Asp605His	0.27	1.05	0.46	0.22	21	17	22	23	48.73	9.50762	33.43	75.5	14.6071	42.59	74.69	11.4509	52.9	82.96	11.6683	39.28
	APC	2020-9	APC	ENST00000257430.8: c.708G>A, p.Gln236Gln	ND	ND	0.33	0.29
	APC	2020-9	APC	ENST00000257430.8: c.2626C>T, p.Arg876*	20.39	30.75	30.31	ND
	APC	2020-9	APC	ENST00000257430.8: c.5867T>C, p.Ile1956Thr	0.06	ND	ND	32.63
	AR	2020-9	AR	ENST00000374690.7: c.1660T>C, p.Phe554Leu	ND	0.11	ND	0.09
	BRAF	2020-9	BRAF	ENST00000288602.10: c.1127C>A, p.Pro376His	0.17	ND	0.17	0.25
	BRAF	2020-9	BRAF	ENST00000288602.10: c.1001C>T, p.Pro334Leu	ND	ND	0.16	0.23
	BRCA2	2020-9	BRCA2	ENST00000544455.5: c.2384C>G, p.Ser795*	ND	0.32	ND	0.13
	BRCA2	2020-9	BRCA2	ENST00000544455.5: c.7160C>T, p.Ala2387Val	0.45	0.78	0.49	0.34
	CD274	2020-9	CD274	ENST00000381577.3: c.117A>C, p.Glu39Asp	0.21	0.4	0.43	0.24
	CTNNB1	2020-9	CTNNB1	ENST00000349496.9: c.1259C>T, p.Ala420Val	21.48	31.28	32.76	35.91
	DDR2	2020-9	DDR2	ENST00000367922.7: c.340T>G, p.Phe114Val	0.18	ND	0.23	0.2
	DDR2	2020-9	DDR2	ENST00000367922.7: c.1308G>A, p.Met436Ile	0.22	0.37	0.27	ND
	EGFR	2020-9	EGFR	ENST00000275493.6: c.222T>C, p.Tyr74Tyr	40.6	34.9	38.48	37.07
	ERBB2	2020-9	ERBB2	ENST00000269571.9: c.963G>T, p.Glu321Asp	0.55	0.98	0.77	0.39
	KDR	2020-9	KDR	ENST00000263923.4: c.3690G>A, p.Lys1230Lys	0.31	ND	0.45	0.31
	KDR	2020-9	KDR	ENST00000263923.4: c.3497C>A, p.Ala1166Asp	0.29	0.59	1.01	2.02
	KDR	2020-9	KDR	ENST00000263923.4: c.1416A>C, p.Gln472His	0.3	0.42	0.41	0.47
	KRAS	2020-9	KRAS	ENST00000256078.8: c.35G>C, p.Gly12Ala	43.16	61.2	59.58	65.63
	MET	2020-9	MET	ENST00000318493.10: c.2254T>C, p.Ser752Pro	0.14	0.76	0.67	1.37
	MET	2020-9	MET	ENST00000318493.10: c.4167A>G, p.Ser1389Ser	0.21	ND	0.11	0.09
	MSH6	2020-9	MSH6	ENST00000234420.9: c.2647A>C, p.Lys883Gln	0.16	0.17	0.31	0.13
	MTOR	2020-9	MTOR	ENST00000361445.8: c.5911-4T>G, SRV, IV	0.14	ND	0.25	0.54
	MTOR	2020-9	MTOR	ENST00000361445.8: c.1830C>T, p.Phe610Phe	21.64	8.74	9.58	6.86
	TP53	2020-9	TP53	ENST00000269305.8: c.747G>T, p.Arg249Ser	48.73	75.5	74.69	82.96
